# Supplementary material for: Validation of age-specific survival prediction in pediatric patients with blunt trauma using trauma and injury severity score methodology: a ten-year Nationwide observational study
Source: BMC Emerg Med. 2020 Nov 18;20:91. doi: 10.1186/s12873-020-00385-0 (PMC7672914; doi:10.1186/s12873-020-00385-0)
Supplement: Supplementary file 1 — Additional file 1: Supplement 1. Number of patients with missing data by age group and for each variable. [file 12873_2020_385_MOESM1_ESM.xlsx]

## Sheet: Supplement1
	Supplement Table S1. Number of patients with missing data by age group and for each variable.
	Variables	Total n = 26,329	Neonates / Infants n = 771	Preschool children n = 4,234	School children n = 8,896	Adolescents n = 12,428	P value
	Cardiac arrest on arrival, n (%)	658 (2.5)	27 (3.5)	124 (2.9)	9 (7–11)	16 (15–17)	<0.001
	Missing data of survival, n (%)	2,480 (9.4)	95 (12.3)	700 (16.5)	770 (8.7)	915 (7.4)	< 0.001
	Missing data of TRISS predictor, n (%)	5,446 (20.7)	319 (41.4)	1,227 (29.0)	2,052 (23.1)	1,848 (14.9)	< 0.001
	Injury Severity Score, n (%)	683 (2.6)	35 (4.5)	128 (3.0)	240 (2.7)	280 (2.3)	< 0.001
	Glasgow Coma Scale, n (%)	1,948 (7.4)	179 (23.2)	455 (10.8)	730 (8.2)	584 (4.7)	< 0.001
	Systolic blood pressure, n (%)	1,608 (6.1)	180 (23.4)	526 (12.4)	586 (7.0)	316 (2.5)	< 0.001
	Respiratory rate, n (%)	3,824 (14.5)	184 (23.9)	830 (19.6)	1,490 (16.8)	1,320 (10.6)	< 0.001
	AIS, Abbreviated Injury Scale; IQR, interquartile range
